# Supplementary material for: Machine learning predicts post-transplant muscle loss in hepatocellular carcinoma patients without sarcopenia
Source: BMC Cancer. 2025 Oct 14;25:1565. doi: 10.1186/s12885-025-14973-5 (PMC12522249; doi:10.1186/s12885-025-14973-5)
Supplement: Supplementary file 1 — Supplementary Material 1. [file 12885_2025_14973_MOESM1_ESM.xlsx]

## Sheet: TABLES1
Table S2. Benchmark analysis for 50 Mearchine learning algorithm
Model	Resampling method	AUC	Accuracy	F1	LogLoss	Precision	Recall
Imbalanced Random Forest	5 -fold cross validation	0.878445	0.771622	0.777477	0.535295	0.759722	0.818878
KStar	5 -fold cross validation	0.872163	0.684685	0.740308	5.5699	0.623817	0.914498
Random Forest	5 -fold cross validation	0.836607	0.734084	0.721553	0.568646	0.756948	0.712635
Random Forest	5 -fold cross validation	0.831166	0.722973	0.734672	0.541085	0.703105	0.771345
MultilayerPerceptron	5 -fold cross validation	0.813696	0.755105	0.771514	1.04969	0.711855	0.861746
Random Forest	5 -fold cross validation	0.810851	0.717267	0.72359	0.562058	0.709173	0.739245
Random Forest	5 -fold cross validation	0.80561	0.712462	0.720181	0.569535	0.710567	0.74264
Support Vector Machine	5 -fold cross validation	0.791596	0.744444	0.753898	0.558518	0.740117	0.778515
Gradient Boosting	5 -fold cross validation	0.788007	0.712462	0.698095	0.606241	0.68035	0.723829
Nearest Neighbour	5 -fold cross validation	0.76688	0.771321	0.787552	1.14989	0.73158	0.862087
Multinomial Log-Linear Model	5 -fold cross validation	0.75147	0.68979	0.690322	2.81597	0.682207	0.722442
Conditional Random Forest	5 -fold cross validation	0.750448	0.646997	0.645177	0.63006	0.651739	0.64977
k-Nearest-Neighbor	5 -fold cross validation	0.747799	0.635736	0.700506	0.724441	0.599805	0.863313
Gaussian Process	5 -fold cross validation	0.741405	0.679279	0.687223	0.65232	0.660123	0.745818
Logistic Regression	5 -fold cross validation	0.736534	0.685586	0.699282	4.42122	0.668949	0.756667
Stochastic Gradient Descent	5 -fold cross validation	0.730587	0.729129	0.729248	9.35555	0.725752	0.739697
Boosted Generalized Additive Model	5 -fold cross validation	0.724976	0.673874	0.666555	1.21516	0.699967	0.675073
Tree-based Model	5 -fold cross validation	0.721581	0.658108	0.666455	1.48038	0.643104	0.706797
LogitBoost Based Logistic Regression	5 -fold cross validation	0.717605	0.641441	0.649461	0.692437	0.631919	0.676625
Adaptive Boosting	5 -fold cross validation	0.708953	0.663063	0.629812	0.639381	0.65268	0.62048
Gradient Boosting	5 -fold cross validation	0.70391	0.695646	0.702943	0.640459	0.676546	0.740731
Support Vector Machine	5 -fold cross validation	0.702251	0.651952	0.622222	0.656861	0.668637	0.595279
Bayesian Additive Regression Trees	5 -fold cross validation	0.696408	0.646847	0.642597	0.647162	0.643578	0.649545
Classification Tree	5 -fold cross validation	0.694942	0.641592	0.628982	1.66638	0.648938	0.63068
Multinomial Logistic Regression	5 -fold cross validation	0.678813	0.662763	0.669366	3.19115	0.647523	0.703077
Boosted Generalized Linear Model	5 -fold cross validation	0.66297	0.641892	0.657794	0.646274	0.631935	0.697012
Fast Nearest Neighbour	5 -fold cross validation	0.659912	0.657958	0.715079	11.8137	0.612116	0.871138
Linear Discriminant Analysis	5 -fold cross validation	0.659646	0.592042	0.603224	1.17774	0.591572	0.649188
Generalized Additive Model	5 -fold cross validation	0.650448	0.591592	0.590633	2.00803	0.591316	0.595266
Tree-based Model	5 -fold cross validation	0.642546	0.608559	0.604154	1.13933	0.635944	0.615801
Tree-based Model	5 -fold cross validation	0.636873	0.641742	0.626626	11.0263	0.647511	0.634411
Propositional Rule Learner.	5 -fold cross validation	0.636805	0.608408	0.645789	0.917881	0.593407	0.720655
Extreme Gradient Boosting	5 -fold cross validation	0.636243	0.614865	0.623675	0.66506	0.612888	0.635731
GLM with Elastic Net Regularization	5 -fold cross validation	0.627233	0.576126	0.583165	0.807894	0.587778	0.619192
Naive Bayes	5 -fold cross validation	0.626717	0.537838	0.63282	3.37759	0.523419	0.802525
Bayes Network	5 -fold cross validation	0.624023	0.614264	0.657299	0.702669	0.589111	0.751359
Multivariate Adaptive Splines	5 -fold cross validation	0.622399	0.548799	0.512366	1.38353	0.548382	0.484858
Tree-based Model	5 -fold cross validation	0.604058	0.63048	0.64297	8.59634	0.625328	0.668972
Decision Table	5 -fold cross validation	0.598251	0.570871	0.655419	0.681944	0.556566	0.867121
Random Tree	5 -fold cross validation	0.597158	0.603153	0.609429	13.7066	0.586485	0.647475
Decision Tree Learner	5 -fold cross validation	0.595547	0.570871	0.633101	0.708086	0.569204	0.757601
Support Vector Machine	5 -fold cross validation	0.588481	0.575676	0.604575	14.6556	0.571463	0.669804
Support Vector Machine	5 -fold cross validation	0.57984	0.516216	0.544831	0.867433	0.518026	0.596022
Naive Bayes	5 -fold cross validation	0.572223	0.565766	0.384447	3.5604	0.613939	0.28631
GLM with Elastic Net Regularization	5 -fold cross validation	0.554822	0.526877	0.532981	0.682674	0.540537	0.579167
Decision Stump	5 -fold cross validation	0.53768	0.532282	0.619474	0.734598	0.527196	0.786237
Voted Perceptron	5 -fold cross validation	0.521745	0.56006	0.555616	4.5027	0.516263	0.701454
One Rule	5 -fold cross validation	0.516442	0.504955	0.509587	17.0983	0.514136	0.542331
Multinomial Naive Bayes	5 -fold cross validation	0.461071	0.466967	0.570931	18.4103	0.464628	0.810359
Debug Learner for Classification	5 -fold cross validation	0.431571	0.43979	0.467603	0.943865	0.448569	0.494709
